# Supplementary material for: Feedback Circuit among INK4 Tumor Suppressors Constrains Human Glioblastoma Development
Source: Cancer Cell. 2008 Apr 8;13(4):355–64. doi: 10.1016/j.ccr.2008.02.010 (PMC2292238; doi:10.1016/j.ccr.2008.02.010)
Supplement: Document S2. Six Supplemental Tables — Legends for Tables S1–S6 can be found in Document S1 [file mmc2.xls]

## Sheet: Table S1
Tumor ID	CDKN2A/B	CDKN2C	CDK4	CDK6	PTEN	EGFR	PDGFR	MET	MDM4	RB1	TP53
120					del					del
121
147	del				del	amp
149
152	del				del	amp
157*	del	del			del	amp
172	del				del	amp
177	del				del					del
183	del				del					del
186*	del				del					del
193*
199*						amp
204	del				del	amp
206*	del	del			del		amp
210*	del				del	amp
218*	del					amp				del
219					del			amp		del
224							amp		amp
240						amp
249				amp	del	amp
250					del					del
253	del	del			del
257*	del				del	amp					del
271*						amp			amp
311*	del				del			amp			del
328*	del	del					amp
349*			amp		del
355*	del				del	amp				del
Supplemental Table S1A. Genotype of GBM tumors based on Array-CGH profiles
Note:	PTEN: 311 has homozygous deletion, all others heterozygous
	CDKN2A/B: 328 has heterozygous deletion, all others homozygous
	CDKN2C: heterozygous deletions
	RB1: heterozygous deletions
	TP53: heterozygous deletions
*	Samples marked with asterisks were Affymetrix-profiled
Cell lines	RB1	CDKN2A/B	CDKN2C	CDK4	PTEN	PTEN mut*^
Hs683*		del			del	wt
GL-2		del				n/a
LN-18*		del				wt
LN-215*	del					mut
LN-235*	del				del	n/a
LN-229*		del	del			wt
LN-319*						mut
LN-340*		del	del			mut
LN-382T*		del				mut
LN-443*		del				mut
LN-444*		del				mut
LN-464*		del				mut
LN-Z308*				amp		mut
SF763*		del				wt
SF767*					del	wt
U251MG		del	del			mut
U343MG*		del	del			mut
U373MG*		del	del			mut
Supplemental Table S1B. Genotype of GBM cell lines based on Array-CGH profiles;
Note:	PTEN mutation status as reported in Ishii et al 1999 and Furnari et al 1997
	PTEN: heterozygous deletion in Hs683 and SF767, homozygous in LN235
	RB1: homozygous deletion in LN215 and LN235
	CDKN2A/B/C: homozygous deletions, except CDKN2A/B in GL2: heterozygous
*	Samples marked with asterisks were Affymetrix-profiled

## Sheet: Table S2
MCR #	Cytobands	Position (bp)		Width (bp)	Peak (Log2)	Recurrence		# of Genes			Cancer genes	Reported CNP
		Start	End			Total	Tumors	Resident	Exp	GW-Sig
Amplification
1	1p31.2	6.67843e+07	6.73849e+07	600552	0.81565	2	1	7	5	0
2	1q32.1	2.00408e+08	2.01704e+08	1296202	3.86316	2	2	16	13	9	MDM4
3	3p21.2	5.21085e+07	5.22978e+07	189273	1.06645	2	1	7	4	0
4	3p14.3	5.44276e+07	5.54886e+07	1060996	1.06645	2	1	3	1	0
5	4q12	5.41071e+07	5.57858e+07	1678701	3.44605	6	3	7	5	2	PDGFRA	McCarroll et al., Hinds et al.
6	5p13.2	3.71941e+07	37856710	662622	1.10351	6	1	5	3	1
7	7p14.1	3.78357e+07	3.81498e+07	314057	3.6698	6	1	15	1	0		McCarroll et al., Sebat et al.
8	7p11.2	5.44141e+07	5.51564e+07	742313	5.36933	15	9	3	2	1	EGFR
9	7p11.2	5.59566e+07	5.6561e+07	604426	3.02876	8	2	2	0	0		Sharp et al., Tuzun et al.
10	7q21.12	8.7456e+07	8.7671e+07	215068	4.26487	4	1	3	2	1
11	7q21.2	9.16747e+07	9.22912e+07	616490	2.8093	6	2	7	4	1		McCarroll et al., Conrad et al.
12	7q21.3	9.49199e+07	9.55084e+07	588460	3.33197	4	1	3	2	1
13	7q22.1	9.88155e+07	99090448	274950	1.05253	6	2	8	5	1
14	7q22.3	1.0461e+08	1.04789e+08	179417	1.05253	4	1	3	0	0
15	7q31.2-7q31.31	1.15822e+08	1.17108e+08	1285985	2.93092	4	1	7	7	4	MET
16	8q12.1	5.68146e+07	5.72842e+07	469553	3.59858	2	1	7	5	2
17	8q12.3	6.32353e+07	6.40551e+07	819810	3.26498	2	1	1	1	1
18	12q13.3-12q14.1	5.62352e+07	5.65029e+07	267665	3.33386	2	1	17	13	10	CDK4
19	20q11.21	3.00733e+07	30526182	452858	1.77405	9	2	10	7	4
20	22q13.1	3.88781e+07	39272866	394752	3.86806	3	1	4	3	1
Deletion
21	1p32.3	5.09793e+07	5.14157e+07	436338	-7.62412	9	3	4	2	1	CDKN2C
22	2p16.1	5.57764e+07	6.10918e+07	5315465	-0.579299	4	2	10	5	3		McCarroll et al.
23	3p21.31	4.8706e+07	48986247	280280	-0.672152	6	3	4	3	1
24	3p21.31	4.91867e+07	4.95471e+07	360409	-0.672152	5	2	10	7	1
25	3q23	143649484	144322926	673442	-1.47832	4	1	8	6	3		McCarroll et al., Conrad et al.
26	7p21.1	1.54829e+07	1.8752e+07	2039103	-0.975563	2	1	13	9	3		Conrad et al., Iafrate et al.
27	8p22	1.57167e+07	1.60707e+07	353962	-0.828383	3	1	1	1	0
28	9p21.3	2.15374e+07	2.3426e+07	1888640	-5.13041	25	11	4	4	3	CDKN2A/B
29	10p14-10p13	1.15439e+07	1.29349e+07	1391000	-1.3644	15	9	9	7	4
30	10q23.31	89500000	89800000	300000	-5.37912	19	9	3	2	2	PTEN
31	12q24.33	1.30987e+08	1.31293e+08	305286	-0.840269	3	1	6	4	0		Conrad et al.
32	13q14.2	4.78322e+07	4.7954e+07	121748	-5.75179	8	4	2	2	1	RB1
33	13q21.32	6.57768e+07	6.67022e+07	925479	-1.53301	9	5	1	0	0		McCarroll et al., Conrad et al.
34	13q34	112955493	1.13158e+08	202648	-1.24721	6	4	4	3	2
35	16p13.2	8.92264e+06	9.27307e+06	350429	-0.939599	4	2	2	0	0
36	17p13.1	7.45478e+06	7.5304e+06	330499	-3.13944	5	2	5	4	3	TP53
37	17q12	3.46706e+07	3.49255e+07	254941	-0.561399	2	2	3	1	0
38	17q23.2	5.5588e+07	55654604	66637.5	-1.02835	2	1	2	1	0
39	18q11.1-18q11.2	1.67939e+07	17768584	2.1747e+06	-1.36711	5	1	6	4	0
40	18q12.3-18q21.1	4.17447e+07	4.20679e+07	323176	-1.36711	5	1	5	4	0
41	21p11.2-21p11.1	9000000	11000000	2000000	-1.02102	5	2	4	3	0		McCarroll et al., Conrad et al.
42	22q11.1-22q11.21	1.5974e+07	1.6636e+07	662006	-0.605652	5	1	9	6	2		McCarroll et al.
	References for CNP in Supplemental Materials.

## Sheet: Table S3
Tissue	# Lines	ARF	p16INK4A	p16INK4A	p18INK4C	Remarks
adrenal_gland	2	0	0		0
autonomic_ganglia	37	1	1	1	0
biliary_tract	6	2	2	2	0
bone	32	9	9	9	0
breast	45	8	8	9	1	No concomitant deletions of p18INK4C and p16INK4A
CNS (glioma n=52)	59	37	37	38	9	All lines with p18INK4C deletion have p16INK4A deletion
cervix	13	0	0	0	0
endometrium	10	0	0	0	0
eye	1	0	0	0	0
GI_tract_(site_indeterminate)	1	0	0	0	0
haematopoietic_and_lymphoid_tissue	128	41	39	45	5	1 cell line shares deletion of p18INK4C and p16INK4A
kidney	22	17	17	17	0
large_intestine	40	3	3	4	0
liver	10	3	3	3	0
lung	153	34	35	47	1	No concomitant deletions of p18INK4C and p16INK4A
NS	2	0	0	0	0
oesophagus	23	15	15	16	0
ovary	21	5	5	5	0
pancreas	17	11	11	13	0
placenta	2	0	0	0	0
pleura	6	3	4	5	0
prostate	5	0	0	1	0
salivary_gland	1	0	0	1	0
skin	48	26	23	33	0
small_intestine	1	0	0	0	0
soft_tissue	19	7	7	8	0
stomach	21	3	3	4	0
testis	4	0	0	0	0
thyroid	12	4	5	6	1	No concomitant deletions of p18INK4C and p16INK4A
upper_aerodigestive_tract	23	5	5	13	0
urinary_tract	18	8	8	10	0
vulva	3	1	1	1	0
Unassigned	7	1	1	1	1	No concomitant deletions of p18INK4C and p16INK4A
Total	747	244	242	292	18

## Sheet: Table S4
Cybrdi #	p18 Expression				p16 Expression
	iCys %	Manual		p18 Call	iCys %	Manual		p16 call
		Score	Intensity			Score	Intensity
1	53.1149	4	3	positive	0.816244	0	0	negative
2	54.4261	4	3	positive	1.16602	1	2	negative
3	21.7379	4	2	positive	60.3462	3	2	positive
4	10.385	4	2	positive	47.1224	3	2	positive
5	9.73507	1	1	negative	23.8808	2	3	positive
6	5.55139	1	1	negative	53.2538	2	2	positive
7	54.0424	4	2	positive	72.4414	3	3	positive
8	57.7511	4	2	positive	50.6854	3	3	positive
9	34.6327	3	2	positive	49.0715	4	3	positive
10	33.7165	3	2	positive	0.541404	0	0	negative
11	28.3481	3	2	positive	0.0280978	0	0	negative
12	78.0377	4	3	positive	0.0363167	0	0	negative
13	50.1042	4	2	positive	0.0510458	0	0	negative
14	39.2563	2	2	positive	92.5435	4	3	positive
15	83.9182	4	2	positive	93.5596	4	3	positive
16	21.6528	1	1	negative	0.0426216	0	0	negative
17	44.9291	1	2	negative	0.0137244	0	0	negative
18	17.4037	2	2	positive	31.1917	3	3	positive
19	43.6186	3	2	positive	84.0085	4	3	positive
20	2.74445	1	1	negative	61.6684	4	3	positive
21	98.0401	4	3	positive	29.1798	1	1	negative
22	95.5485	4	3	positive	17.5682	1	1	negative
23	53.0187	3	2	positive	0.189989	1	1	negative
24	64.0648	3	2	positive	0.0707908	0	0	negative
25	62.2465	3	3	positive	0.0055225	0	0	negative
26	16.26	2	2	positive	0.0486287	0	0	negative
27	1.57879	0	0	negative	0.0329289	0	0	negative
28	7.58418	2	3	positive	3.58179	0	0	negative
29	14.1451	3	3	positive	1.35195	0	0	negative
31	97.8243	4	3	positive	0.0151485	1	1	negative
32	94.1135	4	2	positive	0.256117	1	1	negative
33	95.6204	4	2	positive	0.130488	1	1	negative
34	0.945656	0	0	negative	0	0	0	negative
35	91.5217	4	3	positive	0.324773	1	2	negative
36	3.65171	0	0	negative	0.103189	0	0	negative
37	50.7498	4	2	positive	59.446	4	3	positive
38	56.4332	4	2	positive	55.2775	4	3	positive
39	95.8956	4	3	positive	0.0920881	0	0	negative
40	27.0409	4	3	positive	0.0458126	0	0	negative
41	26.5102	2	2	positive	0.019173	0	0	negative
42	39.591	2	2	positive	0.0177902	0	0	negative
43	8.78561	3	1	positive	0.291056	1	1	negative
44	5.21675	2	1	positive	0.115712	1	1	negative
45	88.4932	3	3	positive	0.0295231	1	1	negative
46	11.3186	2	1	positive	6.09792	1	1	negative
47	15.8298	2	1	positive	1.41225	1	2	negative
48	13.4244	4	2	positive	0.240374	1	2	negative
49	3.07808	0	0	negative	0.177895	1	2	negative
50	0.840336	0	0	negative	83.2531	4	3	positive
51	2.41065	0	0	negative	78.2978	4	3	positive
52	0.0220398	0	0	negative	0.00124119	0	0	negative
53	0.0197006	0	0	negative	0.00370087	0	0	negative
54	89.5653	3	3	positive	0.0257231	0	0	negative
55	4.71372	2	3	positive	6.98945	1	2	negative
56	1.53524	2	3	positive	1.64598	1	3	negative
57	11.1066	4	2	positive	0.145045	1	1	negative
58	21.6136	4	2	positive	0.0493297	0	0	negative
59	1.48606	1	1	negative	4.68171	1	2	negative
60	1.80361	1	1	negative	1.69157	1	2	negative

## Sheet: Table S5
Cell line Name	Histology	CDKN2C seq variants
8-MG-BA	astrocytoma_Grade_IV
A172	astrocytoma_Grade_IV
AM-38	astrocytoma_Grade_IV
B2-17	astrocytoma
Becker	astrocytoma_Grade_IV
CAS-1	astrocytoma_Grade_IV
CCF-STTG1	astrocytoma_Grade_IV
D-245MG	astrocytoma
D-247MG	astrocytoma
D-263MG	astrocytoma
D-336MG	astrocytoma
D-392MG	astrocytoma
D-397MG	astrocytoma
D-423MG	astrocytoma
D-502MG	astrocytoma
D-538MG	astrocytoma
D-542MG	NS
D-566MG	astrocytoma
DBTRG-05MG	astrocytoma_Grade_IV
DK-MG	astrocytoma_Grade_IV
GAMG	NS
GB-1	astrocytoma_Grade_IV	c.109T>A p.F37I
GI-1	gliosarcoma
GMS-10	astrocytoma_Grade_IV
H4	NS
KALS-1	NS	c.470A>C p.Q157P
KINGS-1	astrocytoma_Grade_III
KNS-42	NS
KNS-60	astrocytoma_Grade_IV	c.182C>A p.A61D
KNS-81FD	NS
KS-1	astrocytoma_Grade_IV
LN-405	astrocytoma_Grade_IV
M059J	astrocytoma_Grade_IV
MOG-G-CCM	astrocytoma
MOG-G-UVW	astrocytoma
NMC-G1	NS
no-10	astrocytoma_Grade_III
no-11	astrocytoma_Grade_III
SF126	astrocytoma
SF268	NS
SF295	NS
SF539	NS
SK-MG-1	astrocytoma
SNB19	astrocytoma_Grade_IV
SNB75	NS
SW1088	astrocytoma
SW1783	astrocytoma_Grade_III
T98G	astrocytoma_Grade_IV
U-118-MG	astrocytoma_Grade_IV
U251	NS
U87 MG	astrocytoma_Grade_IV
YH-13	astrocytoma_Grade_IV
YKG-1	astrocytoma_Grade_IV

## Sheet: Table S6
Primer	Sense	Antisense	Control	PCR
Initial screen
p18_E1_1	tttaagcaaaggcctcagga	ccctttggagcaaccctatt	Actin_3	TD
p18_E2_2	aagggagggagtgaaggaaa	gagctcgttcaggctttctg	Actin_3	TD
p18_E3_3	agcaaaggaaaggggaaaaa	cctcggccctacactgacta	Actin_3	Hs60
P18_E4_1	tggaaggacaggcagatatttt	ttgataaagtagaggcaacgtg	Actin_3	Hs60
ARF_E1_6	cctcgtgctgatgctactga	ccgcctccagaaaacttaga	Actin_3	TD
p16_E1_7	accggaggaagaaagaggag	agaatcgaagcgctacctga	Comp_2	TD
p16_E2_3	cttcctggacacgctggt	agtcttcattgctccgcagt	Comp_2	TD
p16_E3_1	tccatgcgatgaaattgttg	tgccacacatctttgacctc	Comp_2	TD
Actin_3	cctgcagagttccaaaggag	ggcatcctcaccctgaagta	N/A	N/A
Comp_2	aggctgctaaaatgccagaa	cagggaagctgaagtcaagg	N/A	N/A
Confirmation
p16_E1_6	TTCGCTAAGTGCTCGGAGTT	GGCCTCCGACCGTAACTATT	N/A	Hs60
ARF_E1_3	GAGGGGAGCCAGGAATAAAA	GCCCCCTTAACTGCAGACT	N/A	Hs60
